# Supplementary material for: Further characterization of adrenocortical and thyroid hormone concentrations of leatherback turtles (Dermochelys coriacea) under various stressors, including validation of a plasma aldosterone assay
Source: Conserv Physiol. 2024 Dec 14;12(1):coae083. doi: 10.1093/conphys/coae083 (PMC11646118; doi:10.1093/conphys/coae083)
Supplement: Web_Material_coae083 [file web_material_coae083.zip]

Archive with 1 entries (1 files):
- Supp File 1 CONPHYS-2024-032 Innis et al leatherback turtle aldosterone 9 9 24 .pdf
